# Supplementary material for: The Influence of DNA Extraction and Lipid Removal on Human Milk Bacterial Profiles
Source: Methods Protoc. 2020 May 15;3(2):39. doi: 10.3390/mps3020039 (PMC7359716; doi:10.3390/mps3020039)
Supplement: Supplementary file 1 [file mps-03-00039-s001.zip]

Archive with 14 entries (14 files):
- Figure S1.pdf
- Figure S2.pdf
- Figure S3.pdf
- Figure S4.pdf
- Figure S5.pdf
- Figure S6.pdf
- Figure S7.pdf
- Figure S8.pdf
- Table S1.pdf
- Table S2.pdf
- Table S3.pdf
- Table S4.pdf
- Table S5.pdf
- Table S6.pdf
